# Supplementary material for: Anterior and posterior subareas of the dorsolateral frontal cortex in socially relevant decisions based on masked affect expressions
Source: F1000Res. 2015 Jul 9;3:212. Originally published 2014 Sep 5. [Version 3] doi: 10.12688/f1000research.4734.3 (PMC4516020; doi:10.12688/f1000research.4734.3)
Supplement: Statistical data of subareas of the dorsolateral frontal cortex in socially relevant decisions based on masked affect expressions — Subject Age EduYears - years of education Sex TAS20 - sum score of TAS-20 BDI - sum score of BDI SPFfantasy - SPF scale fantasy SPFperspect - SPF scale perspective-taking SPFempathy - SPF scale empathy Edingburgh - Handedness CriticalLifeEvents - presence of critical life events PANAS_moment - mood actually PANAS_today - mood today PANAS_generally - mood generally RTimHappy - reaction time subliminal happiness RTimSad - reaction time subliminal sadness RTimAnger - reaction time subliminal anger RTimFace - reaction time all subliminal HITimHappy - hits subliminal happpiness HITimSad - hits subliminal sadness HITimAnger - hits subliminal anger HITimFace - hits subliminal all rpDLFC_PreDec - posterior dorsolateral frontal cortex pre-decision rpDLFC_Dec - posterior dorsolateral frontal cortex decision raDLFC_PreDec - anterior dorsolateral frontal cortex pre-decision raDLFC_Dec - anterior dorsolateral frontal cortex decision [file f1000research-3-7214-s0000.tgz]

Archive with 1 entries (1 files):
- BehavioralData_Prochnow_F1000.sav
